# Supplementary material for: Effects of 1α,25-Dihydroxyvitamin D3 on the Pharmacokinetics of Procainamide and Its Metabolite N-Acetylprocainamide, Organic Cation Transporter Substrates, in Rats with PBPK Modeling Approach
Source: Pharmaceutics. 2021 Jul 25;13(8):1133. doi: 10.3390/pharmaceutics13081133 (PMC8402143; doi:10.3390/pharmaceutics13081133)
Supplement: Supplementary file 1 [file pharmaceutics-13-01133-s001.zip]

Archive with 1 entries (1 files):
- pharmaceutics-1276423-supplementary.pdf
